# Supplementary material for: Reliability and accuracy of ultrasound image analyses completed manually versus an automated tool
Source: PeerJ. 2022 Jun 16;10:e13609. doi: 10.7717/peerj.13609 (PMC9206842; doi:10.7717/peerj.13609)
Supplement: Supplemental Information 1 [file peerj-10-13609-s001.xlsx]

## Sheet: Mothership
Subject ID	age	height (in)	height (cm)	mass (lbs)	mass (kg)	bmi	race	sex	trial_1_auto_10_PA_D6	trial_1_auto_10_FL_D6_mm	trial_1_auto_10_FL_D6_cm	trial_1_auto_12_PA_D6	trial_1_auto_12_FL_D6_mm	trial_1_auto_12_FL_D6_cm	trial_2_auto_10_PA_D6	trial_2_auto_10_FL_D6_mm	trial_2_auto_10_FL_D6_cm	trial_2_auto_12_PA_D6	trial_2_auto_12_FL_D6_mm	trial_2_auto_12_FL_D6_cm	trial_1_man_10_PA_D6	trial_1_man_10_FL_D6	trial_1_man_ 12_PA_D6	trial_1_man_12_FL_D6	trial_2_man_10_PA_D6	trial_2_man_10_FL_D6	trial_2_man_12_PA_D6	trial_2_man_12_FL_D6
1	29	76	193.04	205	93.0127	24.9602	2	0	17.245	113.636	11.3636	16.833	104.191	10.4191	17.493	99.203	9.9203	22.623	75.034	7.5034	26.077	6.917	27.643	7.681	29.382	8.321	26.056	8.36
2	28	66	167.64	145	65.7895	23.41	2	1	13.404	81.072	8.1072	16.187	60.027	6.0027	20.256	50.795	5.0795	15.753	61.76	6.176	22.396	5.918	19.05	6.724	15.785	5.486	16.883	7.705
3	20	62	157.48	130	58.9837	23.7838	2	1	15.889	55.152	5.5152	15.631	57.737	5.7737	15.73	58.381	5.8381	10.828	97.385	9.7385	19.151	5.367	16.886	5.93	17.029	6.789	16.922	6.066
4	20	65	165.1	110	49.9093	18.3099	2	1	14.536	45.503	4.5503	12.844	54.06	5.406	7.893	84.519	8.4519	13.015	54.734	5.4734	14.067	6.051	14.51	6.519	15.105	5.469	13.638	5.997
5	25	70	177.8	148	67.1506	21.2416	2	1	17.141	104.058	10.4058	16.393	120.681	12.0681	14.395	100.043	10.0043	16.387	86.902	8.6902	19.774	8.17	19.207	7.653	19.065	8.87	17.56	7.883
6	23	71	180.34	180	81.6697	25.1117	2	1	12.944	72.802	7.2802	14.977	59.822	5.9822	15.319	61.928	6.1928	17.289	52.292	5.2292	18.93	5.293	17.348	5.883	18.45	5.418	18.536	5.553
7	26	67	170.18	158	71.6878	24.753	7	1	14.272	74.72	7.472	16.73	70.876	7.0876	17.769	74.861	7.4861	17.183	78.148	7.8148	18.372	7.633	19.543	8.217	21.948	8.246	21.694	7.242
8	24	74	187.96	228	103.448	29.2814	2	0	15.716	110.014	11.0014	17.443	105.076	10.5076				20.628	101.99	10.199	15.331	10.527	18.399	10.941	19.133	10.198	25.904	9.907
9	25	72	182.88	215	97.5499	29.1672	2	0	15.657	126.654	12.6654	14.93	134.117	13.4117	19.832	77.809	7.7809	20.268	79.844	7.9844	18.233	9.439	20.887	9.247	18.196	7.959	18.364	8.981
10	30	66	167.64	120	54.4465	19.3738	2	1	11.185	75.955	7.5955	10.744	78.137	7.8137	12.834	59.744	5.9744	18.123	51.748	5.1748	12.414	6.286	15.076	6.392	12.697	6.243	12.91	6.164
11	27	66	167.64	140	63.5209	22.6027	4	1	16.292	76.15	7.615	13.345	87.658	8.7658	13.227	84.979	8.4979	14.683	70.06	7.006	15.333	8.63	16.049	7.831	13.54	9.725	11.18	9.656
12	21	75	190.5	190	86.2069	23.7548	2	0	22.747	80.778	8.0778	24.313	70.082	7.0082	20.583	92.422	9.2422	24.711	77.454	7.7454	25.364	7.498	22.755	7.995	21.666	9.038	20.909	8.672
13	26	69.685	177	175	79.4011	25.3443	2	0	15.885	122.77	12.277	23.184	93.843	9.3843	20.281	105.99	10.599	19.629	108.734	10.8734	23.252	7.974	22.291	9.73	24.955	8.216	24.197	9.019
14	20	65	165.1	125	56.7151	20.8068	2	1	15.017	60.847	6.0847	8.541	107.856	10.7856	8.208	88.945	8.8945	11.433	63.893	6.3893	15.809	5.885	17.581	6.306	19.266	5.401	18.229	5.742
15	21	65	165.1	135	61.2523	22.4713	2	1	15.404	81.605	8.1605	16.201	75.396	7.5396	14.657	87.638	8.7638	14.564	83.839	8.3839	20.819	5.953	18.537	6.896	22.133	5.8	18.075	6.565
16	31	74	187.96	243	110.254	31.2078	3	0	17.633	118.932	11.8932	11.716	132.947	13.2947	10.56	140.23	14.023	38.8	45	4.5	16.336	9.713	16.096	9.811	18.904	9.384	20.075	8.799
17	21	62	157.48	140	63.5209	25.6133	2	1	8.217	118.485	11.8485	15.703	56.988	5.6988	13.378	68.99	6.899	11.013	78.743	7.8743	17.365	5.048	17.048	5.69	15.868	6.998	16.173	7.088
18	18	66	167.64	135	61.2523	21.7955	1	1	15.772	81.022	8.1022	14.077	91.708	9.1708	8.379	145.421	14.5421	12.235	104.281	10.4281	21.776	6.308	20.238	6.566	19.314	8.199	17.288	7.3
19	27	63	160.02	175	79.4011	31.0083	2	0	22.633	52.767	5.2767	29.527	42.383	4.2383	26.994	41.474	4.1474	25.907	43.9	4.39	28.978	4.726	24.05	5.691	24.902	4.641	25.588	4.632
20	20	65	165.1	135	61.2523	22.4713	2	1	19.25	64.232	6.4232	17.968	67.404	6.7404	19.692	65.35	6.535	19.845	64.311	6.4311	22.185	5.044	22.899	5.099	25.563	4.602	24.405	5.443
21	20	66	167.64	158	71.6878	25.5088	2	1	17.557	62.989	6.2989	14.269	78.454	7.8454	19.218	60.286	6.0286	11.874	90.107	9.0107	20.64	7.143	20.349	5.882	18.89	5.877	22.94	5.696
22	20	68	172.72	155	70.3267	23.5741	2	1	4.027	185.589	18.5589	17.561	72.459	7.2459	5.823	199.617	19.9617	9.649	116.209	11.6209	18.133	5.241	20.302	6.616	20.22	5.961	21.396	6.365
23	25	66	167.64	160	72.5953	25.8317	2	1	17.984	78.131	7.8131	22.533	57.378	5.7378	19.546	69.551	6.9551	17.707	71.383	7.1383	15.624	8.078	18.866	7.571	19.145	7.284	19.526	8.79
